# Supplementary material for: Neoadjuvant sintilimab in combination with concurrent chemoradiotherapy for locally advanced gastric or gastroesophageal junction adenocarcinoma: a single-arm phase 2 trial
Source: Nat Commun. 2023 Aug 14;14:4904. doi: 10.1038/s41467-023-40480-x (PMC10425436; doi:10.1038/s41467-023-40480-x)
Supplement: Supplementary file 4 — Source Data [file 41467_2023_40480_MOESM4_ESM.xlsx]

## Sheet: Figure 2A DFS S3
DFS_month	DFS_status	pCR	CPS
13.2731	1	Y	45
17.2156	1	N	5
16.9528	1	N	UK
20.8953	1	Y	<1
9.9548	1	N	<1
6.6366	1	N	50
19.4168	0	Y	<1
14.0945	0	Y	<1
15.6386	0	Y	9
17.7741	0	N	<1
13.8973	0	N	5
16.6242	0	Y	13
17.0513	0	Y	<1
11.1047	1	N	1
8.4107	0	Y	6
1.0513	0	N	<1
6.3737	1	N	<1
3.9425	1	N	16
0.9528	0	N	UK
11.1047	1	N	<1
9.8563	0	N	<1
10.152	0	N	<1
3.7454	1	N	<1
7.7207	1	Y	20
12.1889	0	Y	<1
8.4435	0	N	<1
4.4353	0	Y	50
3.9097	0	N	<1
6.4723	0	N	4
1.0513	0	N	2
1.0513	0	N	<1
1.0513	0	N	2
4.7967	0	Y	2
1.0513	0	Y	20

## Sheet: Figure 2B EFS
EFS_month	EFS_status
16.9199	1
26.0862	1
21.1253	1
23.9507	1
13.3388	1
10.3491	1
22.9979	0
18.6283	0
18.8583	0
21.3224	0
17.347	0
20.271	0
20.4353	0
14.653	1
12.1232	0
4.731	0
9.922	1
7.7864	1
4.731	0
15.4086	1
13.5031	0
13.5359	0
7.4251	1
11.5975	1
15.7372	0
12.0575	0
8.0821	0
7.4579	0
9.8891	0
4.271	0
4.8296	0
4.0739	0
7.9507	0
4.8624	0

## Sheet: Figure 2C OS
OS_month	OS_status
16.9199	1
32.3943	0
32.0329	0
31.1786	0
13.3388	1
10.3491	1
24.4435	0
24.2136	0
23.0637	0
22.5708	0
22.2423	0
21.2567	0
20.731	0
14.653	1
19.384	0
18.4312	0
17.2813	1
18.2012	0
17.7741	0
17.7741	0
16.6899	0
16.4271	0
11.7618	1
16.1971	0
16.0986	0
15.2444	0
9.3306	0
9.1335	0
9.8891	0
7.1951	0
7.1294	0
7.0308	0
7.9507	0
16.3614	0

## Sheet: Figure3
NO.	response	CD8+ (counts/mm2)	CD8+ counts/mm2)_stroma	CD68+CD163+ (counts/mm2)	CD68+CD163+ s(counts/mm2)_stroma	CD68+CD163- (counts/mm2)	CD68+CD163- (counts/mm2)_stroma	PD-1 (counts/mm2)	PD-1 (counts/mm2)_stroma	M1/M1+M2	M1/M1+M2_stroma	CD56 (counts/mm2)	CD56 (counts/mm2)_stroma	CD56bright (counts/mm2)	CD56bright (counts/mm2)_stroma	CD56dim (counts/mm2)	CD56dim (counts/mm2)__stroma	CD20+ (counts/mm2)	CD20+ (counts/mm2)__stroma	CD3+ (counts/mm2)	CD3+ (counts/mm2)__stroma	CD4+ (counts/mm2)	CD4+ (counts/mm2)__stroma	FoxP3+ (counts/mm2)	FoxP3+ (counts/mm2)_stroma
P01	pCR	675	69	1	0	449	13	506	24	0.998511	1	386.35	321.66	44.9409	41.9556	341.409	279.704	25.6469	9.53537	2378.1	109.975	177.411	11	141.411	8.26399
P02	pCR	68	54	2	0	19	15	15	7	0.896552	1	103.879	151.862	8.42266	16.9995	95.4568	134.863	44.9209	66.8646	693.466	418.187	85.3496	75	37.6212	23.7993
P03	pCR	86	6	18	0	32	28	373	55	0.636364	1	727.535	899.48	139.186	234.299	588.35	665.181	58.864	9.14338	2031.24	97.1484	109.609	1	351.444	44.574
P04	pCR	519	41	30	0	171	292	272	249	0.852459	1	302.86	190.8	42.2775	22.2832	260.583	168.517	298.248	150.411	1690.33	210.298	72.256	3	143.743	52.9226
P05	pCR	339	4	1	0	13	3	60	1	0.921053	1	509.272	245.919	34.5577	33.0647	474.714	212.854	582.024	105.394	2571.82	323.414	1169.05	75	1054.46	176.689
P06	pCR	94	16	8	21	215	154	403	237	0.965686	0.881579	4.88353	8.79386	0	0	4.88353	8.79386	127.669	37.688	880.43	108.039	213.48	43	196.039	26.3816
P07	pCR	24	42	0	12	6	18	1	287	1	0.608696	138.563	172.729	2.32229	2.46755	136.241	170.261	0.774096	2.46755	1412.72	197.404	142.434	5	63.4758	2.46755
P08	pCR	124	253	84	110	995	990	858	963	0.921847	0.900374	2445.72	1793.81	232.114	147.172	2213.6	1646.63	118.247	3.85267	1751.81	217.291	324.571	52	48.1747	1.54107
P09	pCR	105	68	59	129	80	63	87	171	0.574468	0.329545	0	0	0	0	0	0	100.055	204.812	508.059	839.729	153.418	303	35.5753	27.3083
P10	non-pCR	41	59	0	20	1	44	3	33	1	0.686567	11.279	0	0	0	11.279	0	20.3023	23.6518	1134.67	189.215	49.6278	0	106.023	23.6518
P11	non-pCR	243	28	34	0	66	0	47	0	0.66171	0	68.6713	54.09	22.4034	18.6212	46.2679	35.4689	256.665	108.18	600.021	177.344	306.342	76	554.728	305.919
P12	non-pCR	42	77	12	25	40	44	60	81	0.773723	0.639535	0	0	0	0	0	0	5.42557	6.84656	709.054	568.264	322.143	323	32.2143	30.8095
P13	non-pCR	407	194	42	19	130	53	151	32	0.753846	0.741935	30.2735	31.6086	5.04558	3.16086	25.2279	28.4477	421.306	9.48257	1107.51	809.179	333.009	275	128.662	34.7694
P14	non-pCR	228	344	7	178	7	302	74	164	0.521739	0.628692	0	0	0	0	0	0	0.56619	1.13291	493.151	512.075	73.6047	93	27.7433	19.2595
P15	non-pCR	573	49	138	323	246	389	141	606	0.640719	0.546296	5.29898	0	0	0	5.29898	0	46.3661	35.398	777.625	413.715	461.011	398	204.011	46.4599
P16	non-pCR	143	351	0	11	185	11	312	117	1	0.5	518.812	195.572	254.922	62.8623	263.889	132.709	49.9597	13.9694	791.668	209.541	210.087	56	297.196	125.725
P17	non-pCR	313	48	5	25	36	46	128	73	0.868421	0.65	183.961	64.8448	30.5061	6.1757	153.455	58.6691	6.471	3.08785	1296.97	648.448	75.8031	22	253.293	145.129
P18	non-pCR	576	450	20	40	663	135	267	162	0.970755	0.77193	422.195	49.5966	10.6257	0	411.569	49.5966	277.685	33.0644	3616.99	158.709	537.661	33	671.545	33.0644
P19	non-pCR	71	221	24	7	47	40	90	115	0.660377	0.857143	0	0	0	0	0	0	513.349	78.4081	1259.6	748.013	185.357	92	70.9731	41.5563
P20	non-pCR	224	39	21	0	55	62	51	117	0.72	1	0	0	0	0	0	0	211.332	212.254	857.404	813.934	368.322	393	0	0
P21	non-pCR	46	23	5	10	28	524	108	156	0.86	0.981938	0	0	0	0	0	0	0	0	260.422	205.006	446.646	544	24.7328	0
P22	non-pCR	93	50	216	5	322	31	441	115	0.598585	0.854167	0	0	0	0	0	0	1.39608	1.14011	273.632	93.4892	177.303	318	14.8916	2.28023
P23	non-pCR	109	160	145	215	331	225	278	306	0.695431	0.511364	0	0	0	0	0	0	20.1352	22.9751	476.534	413.551	597.345	873	43.6263	30.6334

## Sheet: Supp Figure4A-L
NO.	response	CD8+ (counts/mm2)	CD8+ (counts/mm2)_stroma	CD68+CD163+ (counts/mm2)	CD68+CD163+ (counts/mm2)_stroma	CD68+CD163- (counts/mm2)	CD68+CD163- (counts/mm2)_stroma	PD-1 (counts/mm2)	PD-1 (counts/mm2)_stroma	M1/M1+M2 (counts/mm2)	M1/M1+M2 (counts/mm2)_stroma	CD56 (counts/mm2)	CD56 (counts/mm2)_stroma	CD56bright_ (counts/mm2)	CD56bright (counts/mm2)_stroma	CD56dim (counts/mm2)	CD56dim (counts/mm2)_stroma	CD20+ (counts/mm2)	CD20+ (counts/mm2)_stroma	CD3+ (counts/mm2)	CD3+ (counts/mm2)_stroma	CD4+ (counts/mm2)	CD4+ (counts/mm2)_stroma	FoxP3+ (counts/mm2)	FoxP3+ counts/mm2)_stroma
P01	pCR	0.308692	5.05541	17.4833	12000000000	0.30921	0.4744	0.058156	0.117542	0.923606	0.922159	0.0996328	0.119683	0	0	0.112748	0.137636	4.89349	13.1632	0.600682	12.9906	1.88936	31.0202	1.75671	30.0635
P03	pCR	1.45806	0.477955	0.01103	0.02151	8.20875	14.8382	0.771249	1.03373	1.57022	1.64133	1.6703	1.46367	0.527661	0.381733	1.94061	1.84476	1.53775	4.64814	0.472366	1.54748	0.600601	18.5926	0.527412	0.818273
P04	pCR	1.02005	33.1815	0.11487	0.16607	1.26445	1.41881	0.721802	0.835851	1.15492	1.11677	0.160038	0.254031	0	0	0.186003	0.287622	0.136159	0.269987	0.661318	5.31554	3.4265	88.8868	1.64647	4.47198
P05	pCR	0.102164	0.505151	1.11475	1200000000	1.57658	1.50101	0.159427	0.406414	1.02367	0.942857	0.0052159	0.0108016	0	0	0.0055956	0.0124795	0.08847	0.488565	0.240787	1.91477	0.0359473	0.557138	0.117042	0.698494
P06	pCR	2.08029	25.4661	0.22096	1100000000	0.63858	4.76984	0.327903	2.34171	1.02296	0.991597	15.3241	8.51053	0	0	15.3241	8.51053	0.406178	1.37603	0.487383	3.97203	0.355156	1.77518	0.290849	2.1614
P07	pCR	3.44176	23.3867	21000000000	22000000000	10.609	23.4224	15.7055	23.5365	0.747116	0.743659	1.7173	1.62872	37.1697	41.3577	1.113	1.05294	10.9518	3.78497	0.284637	1.68708	0.518099	15.2783	2.83811	80.6844
P08	pCR	0.502108	0.000925	0.07192	0.02823	0.12179	0.08666	0.469367	0.23652	1.03306	1.07201	0.199557	0.288145	79000000000	0.608341	0.184785	0.259527	0.445755	15.244	0.3296	2.19539	0.851622	5.01044	5.23244	157.247
P09	pCR	0.43182	0.669399	0.07721	0.03526	0.07479	0.09381	0.102763	0.052661	0.98642	1.71954	32710000000	7654611674	3900000000	2644000000	28810000000	5010291277	0.438155	0.0027181	0.447605	0.193913	0.243117	0.0087367	0.606375	0.219147
P11	non-pCR	0.700706	0.805967	3.5228	4.07976	0.13997	0.14498	1.33258	2.07867	0.128745	0.124939	0.700706	8177859280	3.5228	981343114	0.13997	7196516167	0.458073	0.010788	1.33258	0.294588	9.35446e+08	0.226438	0.128745	22730000000
P12	non-pCR	0.614925	1.1747	0.02303	0.01539	0.58677	0.4856	0.04001	0.029108	1.62777	1.78357	0.614925	2035610264	0.02303	0	0.58677	2035610264	292552001	2.33955	0.04001	5.47947	0.00614925	2.10498	1.62777	118.794
P13	non-pCR	0.325037	0.460961	0.01307	0	3.15149	2.80152	0.260746	0.289791	1.15079	1.16667	0.325037	0.476124	0.01307	0	3.15149	0.526242	0	0.606775	0.260746	0.132033	0.125627	0.199746	1.15079	0.140327
P17	non-pCR	0.513396	0.3268	4.31134	3.76495	3.32853	2.99576	0.351543	0.331107	0.960303	0.963907	0.513396	733021258	4.31134	122170210	3.32853	610851048	1510834313	183255314	0.351543	0.575972	0.416267	0.183766	0.960303	52720000000
P18	non-pCR	0.465898	1.97182	0.0875	0.14722	0.21683	0.26846	0.216166	0.352549	1.25279	1.16489	0.465898	4.00341	0.0875	0.932116	0.21683	5.61584	0.117916	0.360681	0.216166	3.03601	0.0219844	0.419522	1.25279	2.78082
P19	non-pCR	0.983375	0.631997	0.57565	0.2567	1.86238	1.5437	0.082778	0.065759	1.18531	1.41203	0.983375	16759000000	0.57565	0	1.86238	16759000000	0	1.45733	0.082778	0.766937	0	1.05472	1.18531	1.39917
P20	non-pCR	0.210708	4.65498	0	0	0.21091	0.22126	2.85332	4.63061	1.03013	1.01839	0.210708	0.8759	0	3460000000	0.21091	0.806138	4.05963	1.26734	2.85332	5.3581	0.583195	5.60421	1.03013	1.02317
P21	non-pCR	0.111111	0.10058	0.02564	0.02726	0.06697	0.06444	0.132106	0.122764	1.17914	1.15152	0.111111	0.00799273	0.02564	0.0199818	0.06697	0.00666061	0	0.0932485	0.132106	0.136673	0.104177	0.080157	1.17914	1.54768
P22	non-pCR	1.04328	0.962582	1.72109	1.70358	2.41068	2.61512	0.147678	0.162896	1.1076	1.1437	1.04328	0	1.72109	0	2.41068	0	0.953894	0.0541299	0.147678	0.213807	0.393809	1.0582	1.1076	0.142985

## Sheet: Supp Figure4M-X
NO.	response	CD8+ (counts/mm2)	CD8+ (counts/mm2)_stroma	CD68+CD163+ (counts/mm2)	CD68+CD163+ (counts/mm2)_stroma	CD68+CD163- (counts/mm2)	CD68+CD163- (counts/mm2)_stroma	PD-1 (counts/mm2)	PD-1 (counts/mm2)_stroma	M1/M1+M2 (counts/mm2)	M1/M1+M2 (counts/mm2)_stroma	CD56 (counts/mm2)	CD56 (counts/mm2)_stroma	CD56bright (counts/mm2)	CD56bright (counts/mm2)_stroma	CD56dim (counts/mm2)	CD56dim (counts/mm2)_stroma	CD20+ (counts/mm2)	CD20+ (counts/mm2)_stroma	CD3+ (counts/mm2)	CD3+ (counts/mm2)_stroma	CD4+ (counts/mm2)	CD4+ (counts/mm2)_stroma	FoxP3+ (counts/mm2)	FoxP3+ (counts/mm2)_stroma
P01	pCR	208.229	208.251	11.6998	11.701	138.743	138.619	29.4219	29.31	0.922231	0.922159	38.4932	38.4973	0	0	38.4932	38.4973	125.503	125.516	1428.48	1428.64	335.192	335.228	248.417	248.444
P03	pCR	125.653	20.1339	0.20169	0.25486	262.6	273.465	288.012	296.657	0.999233	0.999069	1215.2	1316.54	73.4429	89.4398	1141.76	1227.1	90.5178	42.4997	959.489	150.335	65.8312	21.2499	185.356	36.4737
P04	pCR	529.707	534.336	3.40866	3.43846	216.791	218.686	196.339	198.055	0.98452	0.98452	48.4691	48.4691	0	0	48.4691	48.4691	40.6092	40.6092	1117.85	1117.85	247.585	247.585	236.669	236.669
P05	pCR	34.6289	34.6289	1.22679	1.22679	20.242	20.242	9.59127	9.59127	0.942857	0.942857	2.65631	2.65631	0	0	2.65631	2.65631	51.4916	51.4916	619.262	619.262	42.0242	42.0242	123.416	123.416
P06	pCR	194.975	143.642	1.68566	1.14002	137.1	134.522	132.043	127.682	0.987854	0.991597	74.8356	74.8404	0	0	74.8356	74.8404	51.8565	51.8598	429.106	429.134	75.8186	75.8235	57.0176	57.0212
P07	pCR	83.5155	85.2901	21.1949	22.0833	62.618	64.0651	20.6	21.4591	0.747116	0.743659	237.954	281.327	86.3187	102.052	151.636	179.275	8.47773	9.3396	402.114	333.036	73.7948	75.4002	180.152	199.093
P08	pCR	62.3053	0.234395	6.06413	3.09401	121.135	85.8353	402.525	227.785	0.952326	0.965208	488.06	516.876	79.0204	89.5308	409.04	427.345	52.7092	58.7302	577.397	477.037	276.412	258.668	252.071	242.329
P09	pCR	45.4074	45.4075	4.55242	4.55242	5.95316	5.95317	8.98811	8.98812	0.566667	0.566667	32.7059	7.65461	3.89687	2.64432	28.809	5.01029	43.8398	0.556699	227.41	162.834	37.2986	2.64432	21.572	5.98451
P11	non-pCR	113.23	115.801	2.96345	2.9765	14.365	11.8894	10.0567	11.5402	0.828984	0.799776	173.846	216.545	13.8659	17.3571	159.981	199.188	31.781	39.0185	499.082	538.418	31.8855	31.9919	708.146	850.706
P12	non-pCR	41.323	30.4437	6.69537	6.33357	74.0676	70.7338	4.96922	4.7901	0.917098	0.917818	16.4624	16.7587	0	0	16.4624	16.7587	9.74499	9.97773	493.116	435.823	335.398	340.599	50.0495	43.1077
P13	non-pCR	45.2317	45.2317	1.08432	1.08432	8.67457	8.67458	19.905	19.905	0.888889	0.888889	0.252638	0.252639	0.06316	0.0631597	0.189479	0.189479	0.884234	0.884235	110.592	110.593	22.0427	22.0427	53.812	53.812
P17	non-pCR	101.688	101.723	0.07121	0	113.367	113.263	33.2552	33.1953	0.999372	1	30.8733	30.8742	0	0	30.8733	30.8742	1.87358	1.87363	85.6144	85.6168	4.31738	4.3175	20.365	20.3656
P18	non-pCR	121.338	105.983	0	0	139.828	115.863	761.406	721.777	1	1	41.9156	43.4417	2.82866	3.45995	39.0869	39.9817	32.401	41.9039	898.999	850.38	187.977	185.3	35.7439	33.8307
P19	non-pCR	74.2972	74.2975	42.0231	42.0233	114.451	114.451	13.2212	13.2213	0.731437	0.731437	0	0	0	0	0	0	31.3686	4.24422	212.442	159.93	133.461	97.0769	15.5107	5.94191
P20	non-pCR	156.687	156.688	75.5373	75.5374	7.71743	7.71744	67.3521	67.3522	0.092697	0.092697	8.17783	8.17786	0.98134	0.981343	7.19649	7.19652	2.28979	2.2898	239.774	239.775	88.9748	88.9751	22.7344	22.7344
P21	non-pCR	23.7155	16.2213	19.9155	20.1256	94.45	93.7956	38.0455	37.9273	0.825861	0.823337	0.711214	0.733021	0.118536	0.12217	0.592678	0.610851	0.177803	0.183255	148.999	118.078	102.889	99.9963	63.4165	52.7164
P22	non-pCR	57.3402	57.3402	4.97338	4.97339	188.989	188.989	17.6263	17.6263	0.974359	0.974359	2.03561	2.03561	0	0	2.03561	2.03561	2.66735	2.66735	512.271	512.272	669.574	669.575	270.946	270.877
P24	pCR	0	0	20.3755	20.3755	14.5539	14.5539	0	0	0.416667	0.416667	0	0	0	0	0	0	0	0	5.84725	3.89862	7.79634	7.79724	1.94908	0
P25	non-pCR	14.5261	14.5263	23.055	23.0552	121.212	121.213	113.828	113.829	0.840192	0.840192	319.812	319.812	179.732	179.732	140.079	140.079	0	0	48.214	48.214	15.8919	15.8919	38.4738	38.4738
P26	non-pCR	95.568	97.0631	8.06833	8.13617	50.3575	46.8187	411.624	376.405	0.861905	0.851948	2.8785	2.51607	0.685357	0.698909	2.19314	1.81716	11.514	5.03214	273.32	268.381	123.09	122.169	49.7569	43.1926
P27	non-pCR	89.7733	89.7737	81.2482	81.2486	154.372	154.372	28.2167	28.2169	0.655172	0.655172	3.18192	3.14214	0.715932	0.715932	2.46599	2.42621	26.9668	12.7277	277.543	262.27	132.129	117.572	30.1487	24.461
P28	non-pCR	139.255	32.8772	5.75822	1.41407	55.702	27.2209	67.1009	43.6596	0.90631	0.950617	133.116	119.653	5.43595	4.80818	127.68	114.845	0.776564	0.709404	601.19	539.147	65.1019	35.7067	313.991	292.668
P29	non-pCR	145.484	145.485	83.576	83.5763	126.138	126.138	25.5371	25.5372	0.601476	0.601476	21.3704	21.3704	11.081	11.081	10.2895	10.2895	106.061	106.061	585.708	585.708	78.3583	78.3583	56.9878	56.9878
P30	non-pCR	210.147	210.147	19.7316	19.7316	33.1016	33.1017	5.1755	5.17551	0.626531	0.626531	0.266902	0.266902	0	0	0.266902	0.266902	0.200177	0.200177	346.305	346.305	163.878	163.878	159.941	159.941

## Sheet: Supp Figure5
sample time	NO.	response	CD8+ (counts/mm2)	CD8+ (counts/mm2)_stroma	CD68+CD163+ (counts/mm2)	CD68+CD163+ (counts/mm2)_stroma	CD68+CD163- (counts/mm2)	CD68+CD163- (counts/mm2)_stroma	PD-1 (counts/mm2)	PD-1 (counts/mm2)_stroma	M1/M1+M2 (counts/mm2)	M1/M1+M2 (counts/mm2)_stroma	CD5 (counts/mm2)	CD56 (counts/mm2)_stroma	CD56bright (counts/mm2)	CD56bright (counts/mm2)_stroma	CD56dim_ (counts/mm2)	CD56dim_ (counts/mm2)_stroma	CD20+ (counts/mm2)	CD20+ (counts/mm2)_stroma	CD3+ (counts/mm2)	CD3+ (counts/mm2)_stroma	CD4+ (counts/mm2)	CD4+ (counts/mm2)_stroma	FoxP3+ (counts/mm2)	FoxP3+ (counts/mm2)_stroma
baseline	P01	pCR	674.552	41.1936	0.669198	1e-09	448.698	292.2	505.914	249.359	0.998511	1	386.35	321.66	44.9409	41.9556	341.409	279.704	25.6469	9.53537	2378.1	109.975	177.411	10.8068	141.411	8.26399
surgery	P01	pCR	208.229	208.251	11.6998	11.701	138.743	138.619	29.4219	29.31	0.922231	0.922159	38.4932	38.4973	0	0	38.4932	38.4973	125.503	125.516	1428.48	1428.64	335.192	335.228	248.417	248.444
baseline	P03	pCR	86.1776	42.1252	18.2801	11.8477	31.9902	18.4298	373.436	286.978	0.636364	0.608696	727.535	899.48	139.186	234.299	588.35	665.181	58.864	9.14338	2031.24	97.1484	109.609	1.14292	351.444	44.574
surgery	P03	pCR	125.652	20.134	0.201689	0.25486	262.6	273.465	288.012	296.657	0.999233	0.999069	1215.2	1316.54	73.4429	89.4398	1141.76	1227.1	90.5178	42.4997	959.489	150.335	65.8312	21.2499	185.356	36.4737
baseline	P04	pCR	519.296	16.1034	29.6741	20.7044	171.45	154.133	272.012	236.95	0.852459	0.881579	302.86	190.8	42.2774	22.2832	260.583	168.517	298.248	150.412	1690.33	210.298	72.256	2.7854	143.743	52.9226
surgery	P04	pCR	529.707	534.336	3.40866	3.43846	216.791	218.686	196.339	198.055	0.98452	0.98452	48.4691	48.4691	0	0	48.4691	48.4691	40.6092	40.6092	1117.85	1117.85	247.585	247.585	236.669	236.669
baseline	P05	pCR	338.956	68.5516	1.10051	1e-09	12.8392	13.4856	60.161	23.5997	0.921053	1	509.271	245.919	34.5577	33.0647	474.714	212.854	582.025	105.394	2571.82	323.414	1169.05	75.4288	1054.46	176.689
surgery	P05	pCR	34.6289	34.6289	1.22679	1.22679	20.242	20.242	9.59127	9.59127	0.942857	0.942857	2.65631	2.65631	0	0	2.65631	2.65631	51.4916	51.4916	619.262	619.262	42.0242	42.0242	123.416	123.416
baseline	P06	pCR	93.7248	5.64053	7.62876	1e-09	214.695	28.2026	402.69	54.5251	0.965686	1	4.88353	8.79386	1e-09	1e-09	4.88353	8.79386	127.669	37.688	880.43	108.039	213.48	42.713	196.039	26.3816
surgery	P06	pCR	194.974	143.642	1.68566	1.14002	137.1	134.522	132.043	127.682	0.987854	0.991597	74.8356	74.8404	0	0	74.8356	74.8404	51.8565	51.8598	429.106	429.134	75.8186	75.8235	57.0176	57.0212
baseline	P07	pCR	24.2653	3.64694	1e-09	1e-09	5.90237	2.7352	1.31164	0.911735	1	1	138.563	172.729	2.32229	2.46755	136.241	170.261	0.774096	2.46755	1412.72	197.404	142.434	4.9351	63.4758	2.46755
surgery	P07	pCR	83.5155	85.2901	21.1949	22.0833	62.618	64.0651	20.6	21.4591	0.747116	0.743659	237.954	281.327	86.3187	102.052	151.636	179.275	8.47773	9.3396	402.114	333.036	73.7948	75.4002	180.152	199.093
baseline	P08	pCR	124.087	253.439	84.3219	109.595	994.615	990.465	857.592	963.066	0.921847	0.900374	2445.72	1793.8	1e-09	147.172	2213.6	1646.63	118.247	3.85267	1751.81	217.291	324.571	51.6258	48.1747	1.54107
surgery	P08	pCR	62.3053	0.234395	6.06413	3.09401	121.135	85.8353	402.525	227.785	0.952326	0.965208	488.06	516.876	79.0204	89.5308	409.04	427.345	52.7092	58.7302	577.397	477.037	276.412	258.668	252.071	242.329
baseline	P09	pCR	105.154	67.8332	58.9647	129.102	79.6024	63.4569	87.4643	170.677	0.574468	0.329545	1e-09	1e-09	1e-09	1e-09	1e-09	1e-09	100.055	204.812	508.059	839.729	153.418	302.667	35.5753	27.3083
surgery	P09	pCR	45.4074	45.4075	4.55242	4.55242	5.95316	5.95317	8.98811	8.98811	0.566667	0.566667	32.7059	7.65461	3.89687	2.64432	28.809	5.01029	43.8398	0.556699	227.41	162.834	37.2986	2.64432	21.572	5.98451
baseline	P11	non-mPR	243.036	58.7278	33.8687	20.2178	66.2486	44.2866	46.5229	32.7335	0.66171	0.686567	68.6713	54.09	22.4034	18.6211	46.2679	35.4689	256.665	108.18	600.021	177.344	306.342	76.258	554.728	305.919
surgery	P11	non-mPR	113.23	115.801	2.96345	2.9765	14.365	11.8894	10.0567	11.5402	0.828984	0.799776	173.846	216.545	13.8659	17.3571	159.981	199.188	31.7809	39.0185	499.082	538.418	31.8855	31.9919	708.146	850.706
baseline	P12	non-mPR	42.0216	48.1707	11.631	24.6728	39.7705	45.8209	60.0309	72.8435	0.773723	0.65	1e-09	1e-09	1e-09	1e-09	1e-09	1e-09	5.42557	6.84656	709.054	568.264	322.143	322.929	32.2143	30.8095
surgery	P12	non-mPR	41.323	30.4437	6.69537	6.33357	74.0676	70.7338	4.96922	4.7901	0.917098	0.917818	16.4624	16.7587	0	0	16.4624	16.7587	9.74499	9.97773	493.116	435.823	335.398	340.599	50.0495	43.1077
baseline	P13	non-mPR	407.087	449.711	42.2948	39.7703	129.528	134.607	150.675	162.141	0.753846	0.77193	30.2735	31.6086	5.04558	3.16086	25.2279	28.4477	421.306	9.48257	1107.51	809.179	333.009	274.994	128.662	34.7694
surgery	P13	non-mPR	45.2317	45.2317	1.08432	1.08432	8.67457	8.67458	19.905	19.9051	0.888889	0.888889	0.252638	0.252639	0.0631596	0.0631597	0.189479	0.189479	0.884234	0.884235	110.592	110.593	22.0427	22.0427	53.812	53.812
baseline	P17	MPR	312.851	220.676	5.45036	6.7382	35.9724	40.4292	127.539	114.549	0.868421	0.857143	183.961	64.8448	30.5061	6.1757	153.455	58.6691	6.471	3.08785	1296.97	648.448	75.8031	21.6149	253.293	145.129
surgery	P17	MPR	101.688	101.723	0.0712103	0	113.367	113.263	33.2552	33.1954	0.999372	1	30.8733	30.8742	0	0	30.8733	30.8742	1.87358	1.87363	85.6144	85.6168	4.31738	4.3175	20.365	20.3656
baseline	P18	MPR	575.86	22.7677	19.972	9.63248	662.961	523.656	266.849	155.871	0.970755	0.981938	422.195	49.5966	10.6257	1e-09	411.569	49.5966	277.685	33.0644	3616.99	158.709	537.661	33.0644	671.545	33.0644
surgery	P18	MPR	121.338	105.983	0	0	139.828	115.863	761.406	721.777	1	1	41.9156	43.4417	2.82866	3.45995	39.0869	39.9817	32.401	41.9039	898.999	850.38	187.977	185.3	35.7439	33.8307
baseline	P19	MPR	71.2149	77.1857	24.4165	24.6676	47.4766	43.7651	89.5273	81.1643	0.660377	0.639535	1e-09	1e-09	1e-09	1e-09	1e-09	1e-09	513.349	78.4081	1259.6	748.013	185.357	91.7374	70.9731	41.5563
surgery	P19	MPR	74.2972	74.2975	42.0231	42.0233	114.451	114.451	13.2213	13.2213	0.731437	0.731437	0	0	0	0	0	0	31.3686	4.24422	212.442	159.93	133.461	97.0769	15.5107	5.94191
baseline	P20	MPR	223.613	194.409	21.4424	18.5152	55.1375	53.2311	50.5427	32.4015	0.72	0.741935	1e-09	1e-09	1e-09	1e-09	1e-09	1e-09	211.332	212.254	857.405	813.934	368.322	392.934	1e-09	1e-09
surgery	P20	MPR	156.687	156.687	75.5373	75.5374	7.71743	7.71744	67.3521	67.3522	0.0926966	0.0926966	8.17783	8.17786	0.98134	0.981343	7.19649	7.19652	2.28979	2.2898	239.774	239.775	88.9748	88.9751	22.7344	22.7344
baseline	P21	MPR	46.1934	49.637	4.61934	5.34552	28.3759	31.3095	108.225	114.547	0.86	0.854167	1e-09	1e-09	1e-09	1e-09	1e-09	1e-09	1e-09	1e-09	260.422	205.006	446.646	544.15	24.7328	1e-09
surgery	P21	MPR	23.7155	16.2213	19.9155	20.1256	94.45	93.7956	38.0456	37.9272	0.825861	0.823337	0.711214	0.733021	0.118536	0.12217	0.592678	0.610851	0.177803	0.183255	148.999	118.078	102.889	99.9963	63.4165	52.7164
baseline	P22	MPR	93.2475	48.8127	215.992	323.219	322.084	389.182	440.547	605.541	0.598585	0.546296	1e-09	1e-09	1e-09	1e-09	1e-09	1e-09	1.39608	1.14011	273.632	93.4892	177.302	318.091	14.8915	2.28023
surgery	P22	MPR	57.3402	57.3402	4.97338	4.97339	188.989	188.989	17.6263	17.6263	0.974359	0.974359	2.03561	2.03561	0	0	2.03561	2.03561	2.66735	2.66735	512.271	512.272	669.574	669.575	270.946	270.877
